# Supplementary material for: Development and Comparative Evaluation of Low-Cost Ultrasound-Guided Regional Anesthesia Phantom Models
Source: Gels. 2026 May 1;12(5):388. doi: 10.3390/gels12050388 (PMC13206265; doi:10.3390/gels12050388)
Supplement: Supplementary file 1 [file gels-12-00388-s001.zip]

Archive with 1 entries (1 files):
- gels-4225613-supplementary.pdf
